# Supplementary material for: The Physicochemical, Sensory, and Functional Properties of Yogurt Containing Millet and Milk
Source: Foods. 2025 Oct 14;14(20):3491. doi: 10.3390/foods14203491 (PMC12564760; doi:10.3390/foods14203491)
Supplement: Supplementary file 1 [file foods-14-03491-s001.zip]

Archive with 1 entries (1 files):
- foods-3610102-supplementary.pdf
